# Supplementary material for: Development of a Double-Antibody Sandwich ELISA for Rapid Detection of the MCP Antigen Concentration in Inactivated ISKNV Vaccines
Source: Vaccines (Basel). 2021 Nov 2;9(11):1264. doi: 10.3390/vaccines9111264 (PMC8623861; doi:10.3390/vaccines9111264)
Supplement: Supplementary file 1 [file vaccines-09-01264-s001.zip]

Archive with 1 entries (1 files):
- vaccines-1355723 supplementary.pdf
